# Supplementary material for: Fractal analysis of brain shape formation predicts age and genetic similarity in human newborns
Source: Nat Neurosci. 2025 Dec 29;29(1):171–85. doi: 10.1038/s41593-025-02107-w (PMC12779576; doi:10.1038/s41593-025-02107-w)
Supplement: Supplementary file 3 — Statistical Source Data. [file 41593_2025_2107_MOESM3_ESM.xlsx]

## Sheet: Fig2B
	Correlation coefficients
	brain region	measure	correlation coefficient (absolute)
	Parietal_GM_left	FD	0.9576
	Parietal_GM_left	volume	0.9358
	Parietal_WM_left	FD	0.8163
	Parietal_WM_left	volume	0.7296
	Thalamus_left	FD	0.9129
	Thalamus_left	volume	0.9199

## Sheet: Fig3A
	Region-wise linear regression models
	R2adj estimates
	measure		FRONTAL (l)	ATL (l)	MIT (ant, l)	MIT (post, l)	STG (mid, l)	STG (post, l)	PG (l)	OTG (l)	OCCIPITAL (l)	INSULA (l)	CING (ant, l)	CING (post, l)	PARIETAL (l)	FRONTAL (r)	ATL (r)	MIT (ant, r)	MIT (post, r)	STG (mid, r)	STG (post, r)	PG (r)	OTG (r)	OCCIPITAL (r)	INSULA (r)	CING (ant, r)	CING (post, r)	PARIETAL (r)
	thickness		0.372457	0.0174152	0.202319	0.276271	0.202796	0.214325	0.387135	0.196198	0.249409	0.267022	0.326972	0.200209	0.288083	0.410969	0.0151667	0.167464	0.312135	0.241281	0.116023	0.406787	0.278712	0.259301	0.206228	0.368164	0.215617	0.364258
	curvature		0.695676	0.612771	0.710522	0.505577	0.308117	0.0220888	0.143038	0.562794	0.628544	0.211087	0.247301	0.188682	0.411854	0.699224	0.527213	0.715582	0.51591	0.176855	0.169097	0.0652185	0.60929	0.627489	0.374205	0.0902182	0.23728	0.388096
	sulcation		0.853587	0.26088	0.404753	0.724024	0.626923	0.467403	0.171137	0.490804	0.746493	0.241218	0.0388183	0.0377229	0.843851	0.783919	0.454935	0.357089	0.527114	0.431053	0.251714	0.270214	0.303204	0.720934	0.486107	0.247781	0.254597	0.781928
	T1/T2 ratio		0.514401	0.424746	0.208634	0.267099	0.555731	0.488473	0.693666	0.410287	0.36613	0.710544	0.657062	0.661886	0.565847	0.510198	0.458082	0.267205	0.279826	0.614807	0.489044	0.666582	0.427415	0.346013	0.735778	0.64533	0.63468	0.527659
	gyrification		0.92107	0.527395	0.852102	0.879113	0.593058	0.407529	0.440888	0.652313	0.879456	0.014051	0.530919	0.719859	0.890253	0.925091	0.585665	0.870177	0.878449	0.607611	0.534651	0.421926	0.723662	0.871206	0.0212246	0.415639	0.677902	0.892857
	volume		0.87533	0.778665	0.789803	0.842635	0.852191	0.796528	0.792383	0.78757	0.854103	0.78735	0.527323	0.760174	0.891786	0.871384	0.794876	0.810156	0.844009	0.847731	0.789784	0.793909	0.815051	0.849084	0.802129	0.625712	0.716889	0.900113
	surface area		0.889701	0.809076	0.826494	0.846372	0.841601	0.769502	0.794354	0.807851	0.821655	0.803238	0.498081	0.726579	0.898679	0.885877	0.817173	0.844121	0.849967	0.847014	0.756483	0.792465	0.833682	0.814282	0.805595	0.564783	0.653207	0.899943
	FD		0.939974	0.845664	0.84984	0.89264	0.852546	0.771581	0.716932	0.75332	0.914959	0.752882	0.359774	0.776967	0.927862	0.936489	0.843963	0.862105	0.903109	0.850618	0.793956	0.738323	0.824615	0.901834	0.786804	0.5701	0.735016	0.929032
	R2adj error upper (bootstrapped 95% CI)
	thickness		0.0632881	0.0302573	0.0651353	0.0575082	0.0636605	0.0593246	0.0634249	0.0570409	0.0682053	0.0816299	0.0736556	0.0645044	0.0591609	0.0614054	0.0279661	0.0651771	0.0571957	0.0723211	0.052072	0.0543336	0.0595946	0.0702727	0.0788826	0.0714105	0.0634587	0.0562029
	curvature		0.0365074	0.0438698	0.0412102	0.0570124	0.0830954	0.049904	0.082595	0.052822	0.0453937	0.0591854	0.0806066	0.0781884	0.0643117	0.03765	0.054233	0.0405327	0.0554458	0.0837099	0.0887174	0.0804709	0.0549005	0.0466607	0.0733771	0.084423	0.0777568	0.0679449
	sulcation		0.0215045	0.0829998	0.0785368	0.0431459	0.0558184	0.0655554	0.0659989	0.0689867	0.0370282	0.0736222	0.031947	0.0404296	0.0225629	0.0322237	0.0698049	0.0676312	0.065112	0.067272	0.063972	0.0691948	0.0752997	0.0367176	0.06568	0.05968	0.0578797	0.0330949
	T1/T2 ratio		0.0535577	0.0696694	0.0583532	0.0574256	0.0527259	0.0565673	0.0412179	0.0604833	0.0568685	0.0400146	0.0462127	0.0519395	0.0531492	0.0537743	0.0724923	0.0681464	0.0626422	0.0436887	0.0552825	0.0471048	0.0618884	0.0593225	0.034714	0.0480567	0.0548976	0.0564273
	gyrification		0.0124591	0.0501595	0.0210379	0.0185165	0.0697397	0.0977618	0.0685687	0.0580121	0.0193529	0.0292702	0.0569442	0.0424269	0.0173275	0.0118767	0.0532409	0.0195851	0.0183558	0.0599128	0.0675203	0.0708261	0.045633	0.0206832	0.0662548	0.0582402	0.0451141	0.0179778
	volume		0.0189685	0.0324948	0.0281447	0.0227249	0.0223276	0.02819	0.0342203	0.0308821	0.0214965	0.0311504	0.0576577	0.0361529	0.0166759	0.0189641	0.0306204	0.025668	0.0236984	0.022739	0.0298363	0.0323481	0.0260536	0.0224854	0.0289617	0.0471167	0.045257	0.0154699
	surface area		0.0170875	0.0284359	0.0255194	0.0237707	0.0248042	0.0345432	0.0329905	0.0290029	0.0274657	0.0291145	0.0578067	0.0385473	0.0155408	0.0173322	0.0254853	0.0217508	0.0241166	0.0235028	0.0358346	0.0323483	0.0257037	0.0282203	0.0285628	0.0540962	0.0480762	0.0151376
	FD		0.00920932	0.0223137	0.0224665	0.0162568	0.0206057	0.0330956	0.0409971	0.0370461	0.0132753	0.0354543	0.0705878	0.0326868	0.0102691	0.0098734	0.0231094	0.020287	0.014789	0.0220636	0.0320017	0.0378233	0.0273782	0.0156417	0.0321874	0.0547093	0.0362762	0.0100254
	R2adj error lower (bootstrapped 95% CI)
	thickness		0.0626489	0.0106954	0.0609143	0.0548663	0.0570152	0.0575455	0.0613525	0.0510211	0.0685042	0.0813731	0.0696605	0.0554761	0.0553899	0.0614509	0.00934592	0.0672532	0.0514101	0.0691195	0.0436069	0.0555942	0.055049	0.0666765	0.0783058	0.0724894	0.0563183	0.0556905
	curvature		0.0371047	0.0450002	0.0478653	0.0622103	0.0887279	0.0128123	0.081562	0.0577455	0.0543963	0.0539875	0.0794578	0.0787031	0.0684441	0.03956	0.058629	0.046007	0.0605824	0.0781169	0.0786821	0.0532419	0.058669	0.0553538	0.0746407	0.0610741	0.0772558	0.0745243
	sulcation		0.0243717	0.0759842	0.0805287	0.0485986	0.0649172	0.067488	0.0553822	0.0754921	0.0418842	0.0687679	0.022882	0.0210068	0.0267955	0.0370428	0.0763344	0.0701666	0.073026	0.0688181	0.0649724	0.0666097	0.0753554	0.041724	0.0653618	0.0520716	0.0554095	0.0360975
	T1/T2 ratio		0.056267	0.0710555	0.0533061	0.0543209	0.0555427	0.0587923	0.0436091	0.0597573	0.0599001	0.040729	0.0500069	0.055215	0.057798	0.0543525	0.0760519	0.0619089	0.0561468	0.0465316	0.0595379	0.0510084	0.063259	0.0571925	0.0396277	0.0511109	0.057927	0.0600321
	gyrification		0.0142042	0.0550936	0.0244027	0.0206631	0.0769689	0.0982034	0.0780854	0.0624714	0.0221833	0.00823281	0.059677	0.0456743	0.0195279	0.013236	0.0556263	0.0224749	0.0219374	0.0689561	0.071709	0.0776231	0.0505615	0.0233635	0.0100134	0.0596042	0.0463247	0.0198677
	volume		0.0216317	0.034386	0.0300086	0.0247551	0.0244351	0.0310667	0.0378483	0.0331698	0.0247601	0.0346873	0.0613285	0.041099	0.0179544	0.0216312	0.03282	0.0277536	0.025053	0.0263897	0.0325604	0.0370276	0.0293833	0.0252949	0.0329064	0.0480523	0.0497344	0.0173158
	surface area		0.01915	0.0300224	0.0270641	0.026189	0.0264999	0.037584	0.0376307	0.0307665	0.030886	0.032475	0.0618024	0.0418243	0.0174283	0.0193735	0.0283338	0.0223683	0.0250865	0.026233	0.0408419	0.0376558	0.0284287	0.0323901	0.0338236	0.0573401	0.0513446	0.0173411
	FD		0.0105205	0.0253504	0.0250143	0.0180414	0.0214976	0.036133	0.0464242	0.0447653	0.0156758	0.0397579	0.0724395	0.0360519	0.0115588	0.0109814	0.0261103	0.022432	0.0176974	0.0236847	0.0358953	0.0421499	0.0311062	0.0179333	0.0352624	0.0575563	0.0389021	0.0106761
	Model ranks
	FD		1	1	2	1	1	2	3	3	1	3	5	1	1	1	1	2	1	1	1	3	2	1	3	3	1	1
	surface area		3	2	3	3	3	3	1	1	4	1	4	3	2	3	2	3	3	3	3	2	1	4	1	4	4	3
	volume		4	3	4	4	2	1	2	2	3	2	3	2	3	4	3	4	4	2	2	1	3	3	2	2	2	2
	gyrification		2	5	1	2	5	6	5	4	2	8	2	4	4	2	4	1	2	5	4	5	4	2	8	5	3	4
	T1/T2 ratio		7	6	7	8	6	4	4	7	7	4	1	5	6	7	6	7	8	4	5	4	6	7	4	1	5	6
	sulcation		5	7	6	5	4	5	7	6	5	6	8	8	5	5	7	6	5	6	6	7	7	5	5	7	6	5
	curvature		6	4	5	6	7	8	8	5	6	7	7	7	7	6	5	5	6	8	7	8	5	6	6	8	7	7
	thickness		8	8	8	7	8	7	6	8	8	5	6	6	8	8	8	8	7	7	8	6	8	8	7	6	8	8

## Sheet: Fig3B
	Multiple linear regression models
	measure		RMSE	bootstrapped 95% CI (lower)	bootstrapped 95% CI (upper)		R2adj	bootstrapped 95% CI (lower)	bootstrapped 95% CI (upper)
	FD		0.813897	0.737237	0.848897		0.951023	0.944262	0.960982
	gyrification index		0.943931	0.853433	0.981365		0.93273	0.924507	0.946631
	surface area		1.04216	0.945312	1.08105		0.917566	0.907921	0.933275
	sulcation		1.05156	0.964672	1.09253		0.918724	0.907367	0.934407
	volume		1.0953	0.993511	1.13867		0.910686	0.899746	0.928122
	T1/T2 ratio		1.32492	1.19437	1.36934		0.863244	0.849278	0.891212
	curvature		1.37876	1.25233	1.43785		0.852454	0.836785	0.880307
	thickness		2.07514	1.8753	2.16189		0.685756	0.640783	0.748932

## Sheet: Fig4C
	Cross-sectional vs. longitudinal effect estimates
	region	fisher_z_cross	cohens_d_long	tissue_class
	Hippocampus left	0.651781	1.36274	subc
	Hippocampus right	0.768459	1.51637	subc
	Amygdala left	0.904088	2.52751	subc
	Amygdala right	0.914603	2.64551	subc
	Anterior temporal lobe, left GM	1.17352	2.53444	gm
	Anterior temporal lobe, right GM	1.22671	2.77963	gm
	Gyri parahippocampalis et ambiens left GM	0.816411	2.29115	gm
	Gyri parahippocampalis et ambiens right GM	0.974987	2.34954	gm
	Superior temporal gyrus, middle part left GM	1.21724	2.63732	gm
	Superior temporal gyrus, middle part right GM	1.15662	2.61656	gm
	Medial and inferior temporal gyri anterior part left GM	1.28059	2.99899	gm
	Medial and inferior temporal gyri anterior part right GM	1.37779	3.0864	gm
	Lateral occipitotemporal gyrus, gyrus fusiformis left GM	0.971466	2.38695	gm
	Lateral occipitotemporal gyrus, gyrus fusiformis right GM	1.1624	2.3656	gm
	Cerebellum left	1.45604	2.12453	subc
	Cerebellum right	1.48753	2.0456	subc
	Brainstem, spans the midline	0.867804	1.65681	subc
	Insula right GM	1.10202	2.56381	gm
	Insula left GM	0.958835	2.40264	gm
	Occipital lobe right GM	1.40816	3.15885	gm
	Occipital lobe left GM	1.54274	3.16468	gm
	Medial and inferior temporal gyri posterior part right GM	1.39376	3.11533	gm
	Medial and inferior temporal gyri posterior part left GM	1.38682	2.93326	gm
	Superior temporal gyrus, posterior part right GM	1.03714	2.51051	gm
	Superior temporal gyrus, posterior part left GM	1.03807	2.23502	gm
	Cingulate gyrus, anterior part right GM	0.811435	2.63536	gm
	Cingulate gyrus, anterior part left GM	0.536599	1.98828	gm
	Cingulate gyrus, posterior part right GM	1.06179	2.87354	gm
	Cingulate gyrus, posterior part left GM	1.1024	2.77018	gm
	Frontal lobe right GM	1.64603	3.18197	gm
	Frontal lobe left GM	1.67087	3.17782	gm
	Parietal lobe right GM	1.73159	2.91332	gm
	Parietal lobe left GM	1.66667	2.96988	gm
	Caudate nucleus right	0.712207	1.76256	subc
	Caudate nucleus left	0.716846	2.0461	subc
	Thalamus right	1.31493	2.56782	subc
	Thalamus left	1.25965	2.49332	subc
	Subthalamic nucleus right	0.954253	2.4469	subc
	Subthalamic nucleus left	0.781412	2.42504	subc
	Lentiform Nucleus right	1.11756	2.73368	subc
	Lentiform Nucleus left	1.00006	2.42167	subc
	Anterior temporal lobe, left WM	0.550448	1.3683	wm
	Anterior temporal lobe, right WM	0.489553	1.38241	wm
	Gyri parahippocampalis et ambiens left WM	0.387975	0.578309	wm
	Gyri parahippocampalis et ambiens right WM	0.35592	0.393085	wm
	Superior temporal gyrus, middle part left WM	-0.612539	-1.27848	wm
	Superior temporal gyrus, middle part right WM	-0.473265	-0.750804	wm
	Medial and inferior temporal gyri anterior part left WM	-0.15584	0.414772	wm
	Medial and inferior temporal gyri anterior part right WM	-0.212305	0.456002	wm
	Lateral occipitotemporal gyrus, gyrus fusiformis left WM	0.188057	0.908645	wm
	Lateral occipitotemporal gyrus, gyrus fusiformis right WM	0.28824	0.933674	wm
	Insula right WM	0.0546488	0.1685	wm
	Insula left WM	-0.0644147	-0.189687	wm
	Occipital lobe right WM	-0.781743	-2.17908	wm
	Occipital lobe left WM	-0.776792	-2.09297	wm
	Medial and inferior temporal gyri posterior part right WM	-0.575056	-0.663463	wm
	Medial and inferior temporal gyri posterior part left WM	-0.456505	-0.585186	wm
	Superior temporal gyrus, posterior part right WM	-0.151038	0.0669293	wm
	Superior temporal gyrus, posterior part left WM	-0.0285929	-0.0497659	wm
	Cingulate gyrus, anterior part right WM	0.30959	0.950365	wm
	Cingulate gyrus, anterior part left WM	0.164217	0.728268	wm
	Cingulate gyrus, posterior part right WM	0.57498	1.21279	wm
	Cingulate gyrus, posterior part left WM	0.532042	1.18167	wm
	Frontal lobe right WM	-1.19874	-2.35158	wm
	Frontal lobe left WM	-1.15653	-2.28229	wm
	Parietal lobe right WM	-1.03646	-2.3081	wm
	Parietal lobe left WM	-1.03469	-2.36869	wm

## Sheet: Fig4D
	Average weekly change (FD)
	region	mean_weekly_change_percent	tissue_class
	HippocampusLeft	0.300923	subc
	HippocampusRight	0.437822	subc
	AmygdalaLeft	0.617311	subc
	AmygdalaRight	0.668285	subc
	AnteriorTemporalLobe_LeftGM	0.821247	gm
	AnteriorTemporalLobe_RightGM	0.868739	gm
	GyriParahippocampalisEtAmbiensLeftGM	0.767264	gm
	GyriParahippocampalisEtAmbiensRightGM	0.787715	gm
	SuperiorTemporalGyrus_MiddlePartLeftGM	1.04518	gm
	SuperiorTemporalGyrus_MiddlePartRightGM	0.998881	gm
	MedialAndInferiorTemporalGyriAnteriorPartLeftGM	0.919042	gm
	MedialAndInferiorTemporalGyriAnteriorPartRightGM	0.943518	gm
	LateralOccipitotemporalGyrus_GyrusFusiformisLeftGM	0.857886	gm
	LateralOccipitotemporalGyrus_GyrusFusiformisRightGM	0.856496	gm
	CerebellumLeft	0.532643	subc
	CerebellumRight	0.535466	subc
	Brainstem_SpansTheMidline	0.216181	subc
	InsulaRightGM	0.752984	gm
	InsulaLeftGM	0.675811	gm
	OccipitalLobeRightGM	0.918591	gm
	OccipitalLobeLeftGM	0.927666	gm
	MedialAndInferiorTemporalGyriPosteriorPartRightGM	0.990753	gm
	MedialAndInferiorTemporalGyriPosteriorPartLeftGM	1.0308	gm
	SuperiorTemporalGyrus_PosteriorPartRightGM	1.11076	gm
	SuperiorTemporalGyrus_PosteriorPartLeftGM	1.13531	gm
	CingulateGyrus_AnteriorPartRightGM	0.677932	gm
	CingulateGyrus_AnteriorPartLeftGM	0.5903	gm
	CingulateGyrus_PosteriorPartRightGM	0.798305	gm
	CingulateGyrus_PosteriorPartLeftGM	0.805649	gm
	FrontalLobeRightGM	0.853102	gm
	FrontalLobeLeftGM	0.844346	gm
	ParietalLobeRightGM	0.894711	gm
	ParietalLobeLeftGM	0.88757	gm
	CaudateNucleusRight	0.486657	subc
	CaudateNucleusLeft	0.577033	subc
	ThalamusRight	0.41218	subc
	ThalamusLeft	0.40604	subc
	SubthalamicNucleusRight	0.880863	subc
	SubthalamicNucleusLeft	0.830552	subc
	LentiformNucleusRight	0.585081	subc
	LentiformNucleusLeft	0.495355	subc
	AnteriorTemporalLobe_LeftWM	0.526922	wm
	AnteriorTemporalLobe_RightWM	0.583538	wm
	GyriParahippocampalisEtAmbiensLeftWM	0.272251	wm
	GyriParahippocampalisEtAmbiensRightWM	0.217589	wm
	SuperiorTemporalGyrus_MiddlePartLeftWM	0.241412	wm
	SuperiorTemporalGyrus_MiddlePartRightWM	0.165564	wm
	MedialAndInferiorTemporalGyriAnteriorPartLeftWM	0.183969	wm
	MedialAndInferiorTemporalGyriAnteriorPartRightWM	0.158606	wm
	LateralOccipitotemporalGyrus_GyrusFusiformisLeftWM	0.326469	wm
	LateralOccipitotemporalGyrus_GyrusFusiformisRightWM	0.387956	wm
	InsulaRightWM	0.129861	wm
	InsulaLeftWM	0.156897	wm
	OccipitalLobeRightWM	0.373633	wm
	OccipitalLobeLeftWM	0.354273	wm
	MedialAndInferiorTemporalGyriPosteriorPartRightWM	0.156513	wm
	MedialAndInferiorTemporalGyriPosteriorPartLeftWM	0.147323	wm
	SuperiorTemporalGyrus_PosteriorPartRightWM	0.145815	wm
	SuperiorTemporalGyrus_PosteriorPartLeftWM	0.225646	wm
	CingulateGyrus_AnteriorPartRightWM	0.326684	wm
	CingulateGyrus_AnteriorPartLeftWM	0.272649	wm
	CingulateGyrus_PosteriorPartRightWM	0.324135	wm
	CingulateGyrus_PosteriorPartLeftWM	0.333562	wm
	FrontalLobeRightWM	0.231647	wm
	FrontalLobeLeftWM	0.213837	wm
	ParietalLobeRightWM	0.262166	wm
	ParietalLobeLeftWM	0.277192	wm

## Sheet: Fig5B
	Prediction performance metrics (10-fold CV)
	MAE_days	R2	fold	predictor
	4.21041	0.955942	1	FD
	5.73138	0.926111	1	vol
	4.0115	0.950406	2	FD
	5.44379	0.909718	2	vol
	4.40044	0.957184	3	FD
	5.42465	0.935719	3	vol
	4.28091	0.93558	4	FD
	5.33378	0.90995	4	vol
	3.66929	0.958271	5	FD
	5.49647	0.898331	5	vol
	4.00758	0.951194	6	FD
	4.79642	0.924603	6	vol
	4.06823	0.949831	7	FD
	4.67327	0.938088	7	vol
	4.80589	0.931109	8	FD
	5.99646	0.901603	8	vol
	4.09869	0.964362	9	FD
	6.30295	0.892692	9	vol
	4.20724	0.934101	10	FD
	5.55375	0.897288	10	vol

## Sheet: Fig5C
	Prediction performance metrics (repeated 10-fold CV)
	MAE_days	R2	predictor
	3.44717	0.959512	FD
	4.26179	0.951846	FD
	4.05158	0.941909	FD
	4.1495	0.951987	FD
	4.14313	0.937093	FD
	4.11403	0.932813	FD
	4.78463	0.92765	FD
	3.94886	0.951773	FD
	4.06529	0.952959	FD
	3.95776	0.942332	FD
	4.68929	0.938068	FD
	4.3883	0.945916	FD
	3.26433	0.946802	FD
	4.09075	0.961518	FD
	4.2091	0.958705	FD
	3.49944	0.965646	FD
	4.26737	0.953773	FD
	3.94805	0.972291	FD
	3.61526	0.963748	FD
	4.12497	0.933549	FD
	3.81896	0.962982	FD
	4.1261	0.923929	FD
	4.05498	0.945597	FD
	4.16947	0.923896	FD
	3.54524	0.974974	FD
	4.03462	0.951629	FD
	4.17194	0.95627	FD
	4.16878	0.951089	FD
	5.08556	0.874854	FD
	3.68575	0.960961	FD
	3.78388	0.949229	FD
	3.63361	0.969688	FD
	4.45546	0.949247	FD
	4.03291	0.965603	FD
	4.41004	0.939143	FD
	4.5129	0.939443	FD
	3.98671	0.941717	FD
	3.98494	0.959145	FD
	4.49291	0.91581	FD
	3.81055	0.952555	FD
	3.76981	0.951007	FD
	4.65081	0.954887	FD
	3.74808	0.96479	FD
	4.14286	0.936299	FD
	3.88963	0.957777	FD
	4.39975	0.935042	FD
	3.96576	0.942404	FD
	3.82072	0.959315	FD
	4.36025	0.937432	FD
	3.5443	0.949235	FD
	4.15358	0.959719	FD
	4.32441	0.954475	FD
	4.14665	0.929883	FD
	3.68976	0.954303	FD
	5.3155	0.917557	FD
	3.9168	0.95693	FD
	4.14877	0.957556	FD
	4.26799	0.957153	FD
	5.17767	0.901639	FD
	4.18993	0.950153	FD
	4.04619	0.96157	FD
	4.70866	0.934868	FD
	4.14605	0.936113	FD
	3.71449	0.951376	FD
	4.01793	0.967433	FD
	3.88142	0.955562	FD
	4.49158	0.94125	FD
	4.31524	0.931039	FD
	4.84644	0.945364	FD
	3.75625	0.962326	FD
	3.72417	0.970221	FD
	4.5724	0.957198	FD
	4.64202	0.948948	FD
	3.96425	0.927133	FD
	4.9675	0.927671	FD
	4.26455	0.951368	FD
	4.33351	0.948754	FD
	4.61831	0.954566	FD
	4.70626	0.94536	FD
	3.85915	0.96472	FD
	4.08899	0.941923	FD
	3.88854	0.960099	FD
	4.54831	0.93741	FD
	3.68322	0.965204	FD
	3.58918	0.965235	FD
	3.75632	0.968737	FD
	3.50998	0.969803	FD
	4.14892	0.945204	FD
	3.50954	0.953267	FD
	4.17915	0.957311	FD
	3.87443	0.964882	FD
	3.80138	0.968922	FD
	4.94305	0.925924	FD
	3.92444	0.952759	FD
	4.16153	0.956923	FD
	3.80339	0.957699	FD
	4.07092	0.967415	FD
	3.4103	0.965405	FD
	4.34764	0.943687	FD
	4.76304	0.894241	FD
	3.49376	0.964303	FD
	4.37113	0.933697	FD
	4.61445	0.904366	FD
	4.25161	0.96535	FD
	3.86273	0.953112	FD
	4.08078	0.957046	FD
	4.37807	0.965488	FD
	3.98042	0.939745	FD
	4.11512	0.933422	FD
	4.72389	0.94224	FD
	4.20443	0.941194	FD
	5.53319	0.898081	FD
	4.32441	0.96178	FD
	3.54158	0.969639	FD
	4.48269	0.948919	FD
	4.58194	0.936744	FD
	4.43954	0.938207	FD
	3.92536	0.96219	FD
	4.59883	0.914177	FD
	4.58615	0.946961	FD
	4.1282	0.958944	FD
	4.33988	0.961892	FD
	3.91809	0.942421	FD
	4.45589	0.939641	FD
	4.02197	0.961117	FD
	3.66441	0.957001	FD
	4.37692	0.944695	FD
	3.44108	0.947269	FD
	4.41332	0.953057	FD
	5.91663	0.864151	FD
	4.37557	0.947261	FD
	3.53898	0.96939	FD
	4.4414	0.934521	FD
	3.15644	0.969699	FD
	5.03631	0.902627	FD
	4.49526	0.931797	FD
	4.30849	0.949129	FD
	4.89616	0.932193	FD
	3.97675	0.956381	FD
	4.55663	0.915239	FD
	3.79273	0.969041	FD
	4.74041	0.926942	FD
	4.61165	0.938126	FD
	4.6266	0.944403	FD
	4.61859	0.912527	FD
	4.57304	0.964404	FD
	4.13777	0.946398	FD
	4.50734	0.953013	FD
	3.66078	0.975311	FD
	4.58884	0.948849	FD
	3.80537	0.959866	FD
	4.20517	0.944292	FD
	4.20419	0.930179	FD
	4.763	0.918025	FD
	4.21366	0.955811	FD
	4.04306	0.964145	FD
	4.86671	0.923187	FD
	3.78809	0.954048	FD
	4.46389	0.945931	FD
	4.26194	0.950559	FD
	3.87717	0.951678	FD
	4.35637	0.91841	FD
	3.44756	0.965528	FD
	4.5282	0.921188	FD
	4.04503	0.961638	FD
	4.86448	0.88513	FD
	3.61005	0.957553	FD
	3.9124	0.953493	FD
	4.48073	0.952899	FD
	4.51779	0.950763	FD
	4.26654	0.95107	FD
	4.35813	0.938249	FD
	4.46408	0.938222	FD
	4.79393	0.936738	FD
	3.52333	0.958966	FD
	4.41597	0.958435	FD
	3.8714	0.954358	FD
	4.06835	0.936532	FD
	4.56891	0.920324	FD
	3.99387	0.947221	FD
	4.07893	0.947808	FD
	3.59447	0.960196	FD
	3.7887	0.96812	FD
	4.4614	0.932436	FD
	4.79321	0.909584	FD
	3.82716	0.961242	FD
	4.21744	0.94699	FD
	4.45831	0.949058	FD
	3.54069	0.963743	FD
	5.46836	0.932976	FD
	4.19997	0.956639	FD
	3.73728	0.964772	FD
	3.93669	0.968542	FD
	3.61565	0.959394	FD
	4.19386	0.935864	FD
	4.15716	0.936466	FD
	4.1828	0.922086	FD
	4.74747	0.934245	FD
	4.61611	0.9306	FD
	4.32866	0.937143	FD
	4.06305	0.962738	FD
	4.04853	0.954589	FD
	3.8334	0.966734	FD
	3.86492	0.966305	FD
	4.5104	0.943718	FD
	4.28849	0.949006	FD
	4.18388	0.951295	FD
	3.90755	0.963239	FD
	4.57728	0.949007	FD
	4.61393	0.961955	FD
	4.83693	0.927608	FD
	4.31417	0.89336	FD
	4.7074	0.913792	FD
	4.60057	0.942893	FD
	4.01438	0.954593	FD
	4.90661	0.927413	FD
	4.19411	0.951634	FD
	4.75671	0.923268	FD
	4.30915	0.944068	FD
	4.05593	0.955836	FD
	4.28553	0.962487	FD
	4.53871	0.943219	FD
	3.5583	0.956472	FD
	4.6612	0.92513	FD
	3.85307	0.964456	FD
	4.13665	0.951034	FD
	4.41902	0.947641	FD
	4.91088	0.949577	FD
	4.01119	0.957619	FD
	4.3063	0.945556	FD
	4.75542	0.897981	FD
	4.03272	0.964225	FD
	4.14689	0.941332	FD
	4.20248	0.928004	FD
	3.88068	0.959393	FD
	3.23021	0.963103	FD
	4.24588	0.93902	FD
	3.89289	0.967444	FD
	4.29073	0.951669	FD
	3.87713	0.96144	FD
	4.71548	0.937972	FD
	3.68912	0.922952	FD
	4.13107	0.954291	FD
	3.81842	0.965479	FD
	4.62213	0.952472	FD
	3.99832	0.949803	FD
	3.72647	0.959866	FD
	3.43735	0.962002	FD
	4.54824	0.924686	FD
	4.27095	0.963282	FD
	4.52308	0.930188	FD
	4.34638	0.928048	FD
	3.73737	0.958983	FD
	4.25925	0.941408	FD
	4.22004	0.940782	FD
	4.4989	0.932415	FD
	4.24767	0.950823	FD
	4.57761	0.932667	FD
	4.03598	0.921437	FD
	3.88846	0.959309	FD
	4.30393	0.948448	FD
	4.26607	0.939631	FD
	4.29786	0.963239	FD
	4.34228	0.941095	FD
	4.32384	0.94699	FD
	4.51831	0.942037	FD
	3.7983	0.962054	FD
	3.94293	0.945221	FD
	3.80766	0.960109	FD
	4.80755	0.912134	FD
	3.60571	0.953909	FD
	4.53359	0.941668	FD
	3.87026	0.950257	FD
	4.25868	0.940627	FD
	4.2294	0.951316	FD
	4.204	0.946499	FD
	4.89822	0.906877	FD
	4.08882	0.964846	FD
	4.13526	0.940028	FD
	4.26831	0.957018	FD
	3.82733	0.936171	FD
	4.23927	0.946378	FD
	4.68032	0.956182	FD
	4.16695	0.936075	FD
	4.17896	0.951304	FD
	3.81986	0.967116	FD
	4.16253	0.956492	FD
	4.36978	0.942838	FD
	4.6058	0.954053	FD
	4.12393	0.939813	FD
	4.42693	0.956486	FD
	3.88327	0.96511	FD
	3.91019	0.939813	FD
	4.30827	0.925651	FD
	3.69498	0.967282	FD
	4.04772	0.958245	FD
	3.73741	0.970556	FD
	4.2648	0.963348	FD
	4.07882	0.931252	FD
	4.17821	0.940983	FD
	4.35381	0.942763	FD
	4.09996	0.95585	FD
	4.79611	0.880817	FD
	4.7849	0.943853	FD
	4.58459	0.926241	FD
	4.07924	0.963441	FD
	3.83002	0.932824	FD
	4.21124	0.968535	FD
	4.32875	0.918633	FD
	3.84881	0.975468	FD
	4.7355	0.917983	FD
	4.22493	0.950039	FD
	4.19541	0.935199	FD
	3.96362	0.959062	FD
	4.13495	0.93951	FD
	4.6788	0.957667	FD
	4.59464	0.950802	FD
	3.94272	0.953129	FD
	4.50042	0.957744	FD
	4.52336	0.928764	FD
	4.51445	0.933657	FD
	4.39704	0.948469	FD
	3.83147	0.947916	FD
	3.81159	0.960963	FD
	3.59767	0.962029	FD
	4.37023	0.952331	FD
	4.13942	0.968425	FD
	4.9248	0.937517	FD
	4.2429	0.951885	FD
	4.91786	0.909899	FD
	4.08932	0.957055	FD
	4.02019	0.956705	FD
	4.17799	0.948776	FD
	4.5986	0.945474	FD
	4.23625	0.937423	FD
	4.44162	0.940704	FD
	4.36698	0.949676	FD
	3.79483	0.964916	FD
	4.35366	0.95477	FD
	3.72407	0.953649	FD
	4.15546	0.948518	FD
	4.86419	0.951416	FD
	4.18907	0.955462	FD
	3.79816	0.948376	FD
	3.50767	0.971742	FD
	4.39974	0.931346	FD
	4.02849	0.953006	FD
	4.03149	0.949312	FD
	4.62469	0.924726	FD
	3.67229	0.959499	FD
	4.06839	0.939377	FD
	3.92458	0.963339	FD
	3.97627	0.949907	FD
	4.24513	0.96576	FD
	3.79365	0.951181	FD
	3.89414	0.957302	FD
	4.98359	0.918417	FD
	4.31485	0.924468	FD
	4.10572	0.94847	FD
	4.17777	0.963245	FD
	4.0999	0.953484	FD
	4.29078	0.950186	FD
	3.55977	0.960857	FD
	2.98753	0.967219	FD
	4.37015	0.930066	FD
	5.00587	0.919797	FD
	4.03036	0.961619	FD
	4.19752	0.958695	FD
	3.94269	0.954297	FD
	4.00982	0.940675	FD
	4.01266	0.957725	FD
	3.56172	0.970212	FD
	3.82092	0.955292	FD
	4.09066	0.963834	FD
	4.26203	0.937026	FD
	4.50485	0.947603	FD
	3.64525	0.959313	FD
	4.59433	0.926249	FD
	4.51494	0.941946	FD
	4.68695	0.936345	FD
	4.34799	0.949097	FD
	4.11873	0.941444	FD
	5.09612	0.933261	FD
	4.35404	0.943049	FD
	4.52785	0.9395	FD
	4.36737	0.949921	FD
	4.79489	0.909476	FD
	4.24817	0.943695	FD
	4.5587	0.941926	FD
	4.37565	0.946205	FD
	4.29742	0.953567	FD
	4.78866	0.93478	FD
	4.37238	0.954381	FD
	3.80046	0.972015	FD
	4.07835	0.916651	FD
	4.4051	0.9081	FD
	4.31184	0.960359	FD
	3.64612	0.971107	FD
	3.42503	0.959699	FD
	3.76354	0.94225	FD
	4.55229	0.95407	FD
	4.79669	0.920092	FD
	4.98247	0.857301	FD
	5.08528	0.939275	FD
	4.98173	0.917994	FD
	4.25672	0.954008	FD
	3.59282	0.957981	FD
	4.1964	0.94836	FD
	3.30303	0.96225	FD
	3.82952	0.943666	FD
	3.91169	0.935642	FD
	4.17367	0.954633	FD
	4.17814	0.92768	FD
	4.22341	0.942754	FD
	4.17378	0.941737	FD
	4.66386	0.951324	FD
	4.36686	0.931294	FD
	4.39892	0.942416	FD
	4.61993	0.940934	FD
	4.06815	0.960141	FD
	4.32638	0.936718	FD
	3.48465	0.959456	FD
	3.59137	0.953665	FD
	4.86068	0.929	FD
	4.0442	0.958557	FD
	3.78491	0.963586	FD
	4.32842	0.953962	FD
	4.58975	0.926722	FD
	4.72016	0.923159	FD
	4.46824	0.929749	FD
	4.20349	0.950768	FD
	4.00836	0.962664	FD
	4.1001	0.953211	FD
	4.22453	0.9582	FD
	3.60979	0.963711	FD
	3.82133	0.964705	FD
	3.78561	0.961887	FD
	4.13231	0.957949	FD
	3.54754	0.971169	FD
	3.68242	0.971586	FD
	3.67818	0.956994	FD
	4.65466	0.908993	FD
	3.66312	0.965416	FD
	3.49229	0.95914	FD
	3.50694	0.969065	FD
	4.80624	0.946706	FD
	5.05792	0.907178	FD
	3.73201	0.945667	FD
	4.31414	0.953017	FD
	4.52323	0.902362	FD
	3.93953	0.966022	FD
	3.76174	0.958135	FD
	4.36586	0.916459	FD
	4.41682	0.933218	FD
	4.04188	0.957923	FD
	4.29309	0.940268	FD
	4.39009	0.921882	FD
	4.55269	0.958736	FD
	3.95477	0.959447	FD
	3.87304	0.957673	FD
	4.40782	0.90151	FD
	4.65527	0.952704	FD
	4.3611	0.949823	FD
	3.95062	0.949756	FD
	3.92574	0.961521	FD
	4.4687	0.901372	FD
	4.45904	0.939182	FD
	3.91142	0.933004	FD
	3.59756	0.958027	FD
	4.43654	0.9281	FD
	4.93547	0.940896	FD
	3.91697	0.954	FD
	3.92238	0.965137	FD
	4.05145	0.937718	FD
	3.62469	0.963374	FD
	4.63381	0.914558	FD
	4.38272	0.949338	FD
	4.04116	0.953809	FD
	3.20584	0.972079	FD
	3.74746	0.967077	FD
	3.7568	0.96853	FD
	3.66004	0.957548	FD
	4.10138	0.953491	FD
	3.9851	0.960726	FD
	3.59712	0.964637	FD
	4.04169	0.934087	FD
	4.22245	0.94433	FD
	4.16271	0.942082	FD
	4.46767	0.954441	FD
	4.35376	0.923365	FD
	4.56883	0.943625	FD
	4.05795	0.960831	FD
	4.47016	0.930324	FD
	4.30529	0.962975	FD
	4.04381	0.963742	FD
	3.73309	0.952395	FD
	4.33497	0.946978	FD
	4.36379	0.942267	FD
	3.87728	0.959636	FD
	4.27113	0.946836	FD
	4.49102	0.930867	FD
	4.1115	0.926446	FD
	3.91756	0.953221	FD
	4.88317	0.897919	FD
	4.32259	0.947334	FD
	3.83629	0.952246	FD
	4.21548	0.954229	FD
	4.04538	0.950037	FD
	4.24672	0.949263	FD
	4.67407	0.910021	FD
	4.16426	0.95619	FD
	4.44409	0.953907	FD
	3.96042	0.934891	FD
	4.54221	0.94099	FD
	5.21363	0.933092	FD
	3.66349	0.965306	FD
	4.19732	0.934246	FD
	3.79002	0.92482	FD
	4.04803	0.963602	FD
	4.46485	0.924404	FD
	4.11837	0.964054	FD
	4.05402	0.929322	FD
	3.53738	0.9655	FD
	4.64961	0.934989	FD
	3.78309	0.966661	FD
	4.13421	0.934912	FD
	3.44747	0.97211	FD
	4.25975	0.932629	FD
	3.93413	0.963837	FD
	4.16517	0.954974	FD
	4.65839	0.93525	FD
	4.79804	0.920981	FD
	4.07299	0.959963	FD
	3.49994	0.965358	FD
	3.70043	0.960003	FD
	3.84023	0.964838	FD
	4.06779	0.960823	FD
	3.76922	0.955398	FD
	4.15673	0.947921	FD
	4.09475	0.941045	FD
	3.59474	0.970347	FD
	3.85524	0.947702	FD
	3.99595	0.947889	FD
	4.7798	0.949702	FD
	4.23817	0.939451	FD
	4.51937	0.959271	FD
	4.0714	0.959297	FD
	4.86349	0.895217	FD
	4.20572	0.95496	FD
	3.61512	0.9608	FD
	4.10381	0.940618	FD
	4.6765	0.944482	FD
	4.4187	0.947734	FD
	4.58101	0.923932	FD
	3.97796	0.959445	FD
	3.8803	0.969286	FD
	4.31769	0.960181	FD
	4.24224	0.944906	FD
	3.46523	0.959897	FD
	3.72323	0.960622	FD
	4.53455	0.950242	FD
	4.75609	0.918501	FD
	4.73484	0.931901	FD
	4.81124	0.915664	FD
	4.64896	0.941063	FD
	4.97623	0.896543	FD
	4.15485	0.954578	FD
	5.01442	0.922803	FD
	4.24693	0.960963	FD
	3.95667	0.96218	FD
	4.32491	0.930362	FD
	3.64499	0.959833	FD
	4.1437	0.950933	FD
	3.62747	0.959199	FD
	4.20921	0.955017	FD
	3.91066	0.944174	FD
	4.10856	0.962216	FD
	3.90956	0.954224	FD
	3.65569	0.968312	FD
	4.55286	0.944871	FD
	4.19021	0.922573	FD
	4.46032	0.941236	FD
	3.71966	0.93515	FD
	4.55006	0.958308	FD
	5.08349	0.927336	FD
	4.96594	0.906214	FD
	4.17407	0.956915	FD
	4.91097	0.933639	FD
	4.49396	0.928642	FD
	3.85275	0.970342	FD
	3.80584	0.952112	FD
	4.40835	0.94905	FD
	4.31034	0.913985	FD
	4.30108	0.943378	FD
	4.60823	0.938149	FD
	4.40358	0.938339	FD
	3.75954	0.952145	FD
	4.65792	0.961184	FD
	3.94603	0.963492	FD
	4.27291	0.954929	FD
	4.00025	0.947799	FD
	3.4164	0.969123	FD
	3.74177	0.965466	FD
	4.38806	0.948237	FD
	4.264	0.929248	FD
	4.11909	0.944605	FD
	3.49193	0.959173	FD
	3.62748	0.960734	FD
	4.11683	0.941379	FD
	4.91407	0.882434	FD
	4.24162	0.951817	FD
	4.2474	0.926873	FD
	4.8211	0.929444	FD
	4.09451	0.948649	FD
	3.63855	0.949914	FD
	4.35114	0.942405	FD
	3.98087	0.934197	FD
	4.96065	0.923425	FD
	4.30695	0.941214	FD
	4.00972	0.929957	FD
	4.52575	0.933121	FD
	4.31897	0.96028	FD
	3.86674	0.962603	FD
	4.7711	0.922252	FD
	3.29447	0.963444	FD
	4.46235	0.961128	FD
	4.48738	0.933725	FD
	4.17194	0.956302	FD
	4.79197	0.922113	FD
	3.27375	0.972858	FD
	3.86949	0.964197	FD
	4.32726	0.954696	FD
	4.74723	0.933005	FD
	4.36237	0.946709	FD
	4.27602	0.957853	FD
	4.26871	0.960181	FD
	3.96833	0.950899	FD
	4.62463	0.924491	FD
	3.63114	0.970796	FD
	4.19694	0.953152	FD
	4.23369	0.940149	FD
	4.62598	0.950135	FD
	4.83673	0.919349	FD
	4.38303	0.95274	FD
	4.03027	0.941419	FD
	4.22236	0.906365	FD
	3.95983	0.953652	FD
	3.66765	0.942502	FD
	4.41063	0.93357	FD
	3.60888	0.973446	FD
	3.98822	0.95684	FD
	4.14766	0.968505	FD
	4.08214	0.956711	FD
	4.44722	0.930745	FD
	4.65236	0.925006	FD
	5.12567	0.933332	FD
	4.2431	0.930744	FD
	4.46727	0.941991	FD
	3.6919	0.956457	FD
	4.5058	0.961345	FD
	4.14375	0.956191	FD
	3.19631	0.965579	FD
	3.42154	0.961588	FD
	4.06344	0.946881	FD
	4.17451	0.928299	FD
	3.96123	0.952016	FD
	5.13204	0.887695	FD
	3.8767	0.960222	FD
	4.31256	0.947798	FD
	3.67405	0.958911	FD
	3.86444	0.948977	FD
	4.63717	0.929638	FD
	4.08474	0.964804	FD
	4.6006	0.926115	FD
	3.85202	0.954138	FD
	4.83982	0.903818	FD
	4.67373	0.93681	FD
	4.45957	0.958972	FD
	4.10731	0.965114	FD
	4.9319	0.927041	FD
	4.38188	0.955712	FD
	4.31757	0.92147	FD
	4.17549	0.96336	FD
	4.45854	0.954552	FD
	3.8171	0.960969	FD
	4.70156	0.913015	FD
	4.05123	0.96818	FD
	4.5089	0.951163	FD
	4.50595	0.93541	FD
	4.2207	0.934581	FD
	4.59454	0.938088	FD
	4.68271	0.931653	FD
	4.33542	0.932689	FD
	5.28491	0.938244	FD
	4.52922	0.956784	FD
	3.86104	0.953426	FD
	3.75372	0.946664	FD
	3.63004	0.962655	FD
	3.86546	0.956417	FD
	4.72186	0.934223	FD
	4.08944	0.951176	FD
	4.36934	0.855695	FD
	4.07388	0.9508	FD
	4.29213	0.95783	FD
	4.55069	0.938799	FD
	4.40243	0.939644	FD
	4.20168	0.951287	FD
	4.31639	0.912056	FD
	3.87882	0.943119	FD
	4.81599	0.911271	FD
	4.4875	0.958466	FD
	4.17855	0.931844	FD
	4.34536	0.905398	FD
	4.19274	0.972313	FD
	3.25101	0.966959	FD
	4.03673	0.960009	FD
	4.25909	0.963835	FD
	4.18547	0.963905	FD
	3.65645	0.9627	FD
	5.61752	0.891096	FD
	4.23614	0.946041	FD
	3.84888	0.966989	FD
	4.28616	0.917152	FD
	4.1576	0.963286	FD
	3.52962	0.969403	FD
	3.83388	0.954444	FD
	3.99743	0.95674	FD
	3.82667	0.958981	FD
	4.71294	0.926933	FD
	3.59094	0.971614	FD
	4.28801	0.949269	FD
	4.38137	0.950752	FD
	3.70246	0.967887	FD
	5.02812	0.940748	FD
	4.40662	0.965697	FD
	3.87745	0.955671	FD
	3.91133	0.968994	FD
	4.5283	0.940893	FD
	3.72815	0.954399	FD
	4.24594	0.922268	FD
	5.02957	0.935856	FD
	4.1587	0.949658	FD
	3.92063	0.943534	FD
	4.11057	0.949334	FD
	4.48777	0.910677	FD
	4.60585	0.944768	FD
	5.57873	0.907296	FD
	4.49245	0.9602	FD
	4.31556	0.955138	FD
	4.56112	0.947019	FD
	4.20333	0.95841	FD
	5.01808	0.912705	FD
	3.65975	0.959669	FD
	5.01109	0.933449	FD
	4.45204	0.966527	FD
	4.20425	0.943503	FD
	3.71977	0.963736	FD
	3.79606	0.950734	FD
	4.42371	0.937807	FD
	4.14025	0.959849	FD
	3.77054	0.961073	FD
	4.58816	0.932539	FD
	4.31182	0.935913	FD
	4.51467	0.950702	FD
	3.70298	0.974244	FD
	4.06545	0.943937	FD
	4.95278	0.934394	FD
	4.97222	0.923257	FD
	3.68464	0.953297	FD
	4.80188	0.936023	FD
	4.03939	0.953967	FD
	3.76678	0.963396	FD
	4.47581	0.94707	FD
	4.43989	0.946326	FD
	4.37669	0.94099	FD
	3.76531	0.963407	FD
	4.65107	0.915256	FD
	4.55449	0.947927	FD
	4.03126	0.906489	FD
	5.34406	0.92492	FD
	4.34096	0.948352	FD
	4.61796	0.931785	FD
	4.12422	0.964815	FD
	4.6584	0.938265	FD
	3.99073	0.959223	FD
	4.00406	0.954805	FD
	4.32405	0.963671	FD
	3.98498	0.962353	FD
	4.0158	0.949224	FD
	3.88488	0.948382	FD
	4.88484	0.926468	FD
	4.82128	0.903902	FD
	4.34295	0.954792	FD
	3.80928	0.97363	FD
	5.08299	0.956182	FD
	3.90539	0.968436	FD
	4.30369	0.949401	FD
	3.90175	0.961525	FD
	4.18942	0.929218	FD
	3.9971	0.965048	FD
	4.06206	0.947428	FD
	3.56477	0.967428	FD
	4.74845	0.934294	FD
	3.9598	0.957782	FD
	4.38367	0.937605	FD
	3.68485	0.967215	FD
	4.26226	0.958147	FD
	4.89201	0.916519	FD
	3.95448	0.950135	FD
	3.90197	0.946623	FD
	3.78558	0.938587	FD
	4.22804	0.921017	FD
	4.42626	0.952914	FD
	4.55341	0.92799	FD
	4.4237	0.959142	FD
	3.6532	0.964016	FD
	4.732	0.909998	FD
	3.44208	0.967713	FD
	4.65945	0.938748	FD
	3.77921	0.958661	FD
	3.95893	0.925787	FD
	4.3653	0.938874	FD
	4.09954	0.966749	FD
	4.41953	0.944062	FD
	4.39691	0.929436	FD
	4.77867	0.935748	FD
	4.18552	0.954974	FD
	3.69678	0.969198	FD
	3.67327	0.969754	FD
	3.87835	0.964258	FD
	4.79336	0.913842	FD
	4.49056	0.888667	FD
	4.34178	0.948413	FD
	3.5675	0.9598	FD
	3.95254	0.965074	FD
	3.91621	0.960502	FD
	4.86313	0.901658	FD
	3.42056	0.963591	FD
	4.38653	0.939397	FD
	4.43495	0.949885	FD
	4.46983	0.944153	FD
	4.19834	0.952019	FD
	4.7822	0.904769	FD
	4.42218	0.939354	FD
	3.65908	0.966485	FD
	4.71417	0.916381	FD
	4.22258	0.933628	FD
	3.99488	0.959429	FD
	4.25565	0.922765	FD
	3.77215	0.948703	FD
	4.08937	0.961755	FD
	4.3915	0.936975	FD
	5.10579	0.913971	FD
	3.48847	0.974958	FD
	3.76565	0.957128	FD
	3.73632	0.958861	FD
	4.48404	0.955961	FD
	4.46043	0.933248	FD
	4.65413	0.930251	FD
	4.40364	0.923704	FD
	4.46309	0.940647	FD
	4.08373	0.958476	FD
	4.13512	0.961833	FD
	4.61278	0.909616	FD
	4.03742	0.93751	FD
	3.54703	0.959407	FD
	3.58137	0.972931	FD
	4.24244	0.962849	FD
	3.44152	0.958912	FD
	4.08975	0.934238	FD
	5.22032	0.92797	FD
	4.41893	0.947869	FD
	4.84299	0.885374	FD
	4.16562	0.957922	FD
	4.50726	0.957947	FD
	4.31168	0.929404	FD
	4.00936	0.959485	FD
	4.64652	0.908613	FD
	3.97447	0.948544	FD
	4.11383	0.950669	FD
	4.47107	0.954036	FD
	4.7927	0.949262	FD
	4.71839	0.940611	FD
	3.92055	0.94498	FD
	4.2905	0.938664	FD
	3.98356	0.961286	FD
	4.05269	0.964789	FD
	4.40142	0.904879	FD
	3.89974	0.963223	FD
	4.52671	0.939532	FD
	4.01	0.957774	FD
	4.13044	0.936519	FD
	4.15506	0.963617	FD
	3.97107	0.949362	FD
	4.30663	0.948855	FD
	3.15517	0.97226	FD
	3.98859	0.899033	FD
	4.66785	0.939603	FD
	3.99702	0.959497	FD
	3.82064	0.95146	FD
	4.74174	0.932795	FD
	3.47441	0.966682	FD
	3.68975	0.959883	FD
	4.82598	0.920744	FD
	4.35954	0.931213	FD
	4.40248	0.969096	FD
	4.5044	0.929271	FD
	4.17765	0.939088	FD
	4.40162	0.954359	FD
	4.71501	0.94733	FD
	4.49133	0.948284	FD
	4.68697	0.944568	FD
	4.67497	0.943014	FD
	4.35735	0.964049	FD
	3.88139	0.951328	FD
	4.67212	0.915949	FD
	4.44027	0.947561	FD
	4.72059	0.941588	FD
	4.344	0.953432	FD
	4.16269	0.952967	FD
	4.87451	0.926234	FD
	3.53435	0.968573	FD
	4.05547	0.950317	FD
	3.90832	0.943944	FD
	4.47424	0.955109	FD
	4.09736	0.946919	FD
	3.3994	0.969114	FD
	4.00424	0.970312	FD
	4.00608	0.950556	FD
	3.69161	0.9615	FD
	4.77154	0.930505	FD
	4.57582	0.95569	FD
	3.68171	0.96604	FD
	3.91791	0.966957	FD
	3.84015	0.949636	FD
	3.86068	0.945713	FD
	3.81692	0.962521	FD
	3.89396	0.934407	FD
	4.35229	0.950783	FD
	4.05608	0.966287	FD
	4.42525	0.884972	FD
	3.78697	0.95935	FD
	3.89129	0.930256	FD
	4.03382	0.946085	FD
	4.2939	0.93781	FD
	4.65352	0.942742	FD
	4.30496	0.958219	FD
	4.39828	0.923125	FD
	4.51632	0.947019	FD
	3.91368	0.950551	FD
	4.16747	0.957539	FD
	3.60633	0.973459	FD
	4.9021	0.903451	FD
	4.75802	0.892698	FD
	4.34475	0.951215	FD
	4.58518	0.946329	FD
	4.82231	0.902918	FD
	3.59659	0.958197	FD
	3.77837	0.961461	FD
	4.06976	0.956761	FD
	4.43673	0.956767	FD
	4.2344	0.931788	FD
	4.31562	0.931699	FD
	4.5738	0.910042	FD
	4.0616	0.950821	FD
	4.15514	0.953002	FD
	4.42645	0.939948	FD
	4.37097	0.960176	FD
	4.50846	0.948116	FD
	4.43938	0.916469	FD
	4.64198	0.931549	FD
	3.7529	0.956942	FD
	5.09854	0.901159	FD
	4.70895	0.915726	FD
	4.1214	0.953677	FD
	3.90345	0.950434	FD
	3.73198	0.956507	FD
	4.40653	0.94503	FD
	4.30236	0.943321	FD
	4.2839	0.950075	FD
	3.87528	0.955283	FD
	3.54047	0.966905	FD
	4.06522	0.933753	FD
	4.13304	0.948123	FD
	4.29218	0.949275	FD
	4.08114	0.961018	FD
	4.52094	0.917065	FD
	4.48412	0.93776	FD
	3.99503	0.905201	FD
	4.12729	0.945848	FD
	4.04038	0.954275	FD
	4.0484	0.963288	FD
	4.40152	0.938796	FD
	4.01976	0.960613	FD
	3.72526	0.962008	FD
	4.18726	0.955477	FD
	3.8362	0.955908	FD
	4.52414	0.898906	FD
	4.47824	0.942288	FD
	4.71037	0.945964	FD
	4.42737	0.946042	FD
	3.46141	0.957741	FD
	4.49652	0.953059	FD
	3.76039	0.958086	FD
	3.9046	0.926012	FD
	3.72337	0.952331	FD
	4.26373	0.937493	FD
	4.23967	0.941852	FD
	3.67256	0.96744	FD
	4.12535	0.947126	FD
	4.24318	0.951628	FD
	4.43518	0.956052	FD
	4.27925	0.947988	FD
	4.45101	0.941226	FD
	5.06899	0.934888	FD
	3.33167	0.968514	FD
	3.9934	0.968381	FD
	4.40153	0.938573	FD
	4.43974	0.904039	FD
	5.06309	0.873683	FD
	3.99678	0.956686	FD
	4.55037	0.950071	FD
	3.8204	0.966669	FD
	4.71011	0.931313	FD
	4.33625	0.951255	FD
	4.34086	0.930966	FD
	4.25799	0.942257	FD
	4.36207	0.923436	FD
	4.17374	0.964028	FD
	4.25393	0.969403	FD
	4.16186	0.939417	FD
	4.055	0.925909	FD
	4.13673	0.949943	FD
	4.08148	0.962868	FD
	4.49262	0.925249	FD
	3.56038	0.976594	FD
	3.71274	0.964246	FD
	4.40149	0.937586	FD
	4.72716	0.964699	FD
	4.50967	0.902349	FD
	4.78377	0.954592	FD
	3.8717	0.968388	FD
	4.11884	0.934854	FD
	4.03497	0.965088	FD
	3.90864	0.955662	FD
	3.83067	0.970593	FD
	3.91067	0.968403	FD
	4.62537	0.894114	FD
	3.6636	0.959841	FD
	3.60402	0.958223	FD
	4.43259	0.955907	FD
	4.36204	0.951407	FD
	4.36242	0.944182	FD
	4.265	0.930965	FD
	4.45719	0.945519	FD
	4.78761	0.930965	FD
	3.5824	0.959602	FD
	4.25898	0.93765	FD
	4.13023	0.948523	FD
	4.71131	0.926733	FD
	4.57431	0.949806	FD
	3.81908	0.963406	FD
	3.74954	0.964253	FD
	4.10203	0.941373	FD
	3.94884	0.959065	FD
	3.72709	0.968828	FD
	3.93831	0.95976	FD
	4.37919	0.914483	FD
	4.02216	0.964764	FD
	4.88317	0.875759	FD
	4.26775	0.965412	FD
	4.25743	0.964373	FD
	3.90799	0.972695	FD
	3.97461	0.953667	FD
	4.88603	0.909307	FD
	4.24203	0.942787	FD
	4.32419	0.956269	FD
	3.86038	0.942514	FD
	3.80203	0.961391	FD
	4.3397	0.958721	FD
	3.68252	0.959523	FD
	4.63327	0.960412	FD
	4.01206	0.945629	FD
	3.95504	0.961854	FD
	4.35751	0.955866	FD
	3.63359	0.963085	FD
	3.95809	0.967764	FD
	4.14308	0.964243	FD
	4.10826	0.966322	FD
	3.95811	0.958216	FD
	3.96526	0.956562	FD
	4.02644	0.960003	FD
	4.60237	0.92862	FD
	3.98978	0.962403	FD
	4.64596	0.941611	FD
	3.82195	0.958359	FD
	4.0916	0.960743	FD
	4.50488	0.946749	FD
	3.69852	0.958523	FD
	4.05524	0.958443	FD
	5.33931	0.896951	FD
	4.35183	0.943205	FD
	4.16038	0.950844	FD
	4.26868	0.95248	FD
	3.81833	0.966219	FD
	4.52433	0.944652	FD
	3.8217	0.958967	FD
	3.85738	0.958833	FD
	4.64779	0.93607	FD
	4.78659	0.937775	FD
	4.04202	0.966531	FD
	4.22158	0.948673	FD
	4.78419	0.946972	FD
	4.61185	0.925455	FD
	4.34758	0.956236	FD
	4.48379	0.935332	FD
	4.51203	0.935466	FD
	5.29738	0.883612	FD
	3.89628	0.967074	FD
	4.29256	0.94781	FD
	3.99322	0.94466	FD
	3.7572	0.973838	FD
	4.56728	0.949557	FD
	4.51475	0.920475	FD
	3.6656	0.967573	FD
	3.88072	0.963284	FD
	4.73665	0.908238	FD
	3.70909	0.968417	FD
	4.13303	0.966731	FD
	3.74767	0.945046	FD
	4.42223	0.896439	FD
	4.33339	0.947134	FD
	4.15844	0.960852	FD
	4.47095	0.915842	FD
	4.98449	0.905719	FD
	3.91267	0.934291	FD
	3.93655	0.944995	FD
	4.20316	0.947739	FD
	4.57758	0.948985	FD
	5.0028	0.934719	FD
	3.94173	0.971568	FD
	4.23648	0.924718	FD
	4.05643	0.95895	FD
	3.9277	0.969538	FD
	4.43254	0.94446	FD
	4.07365	0.940153	FD
	4.65104	0.949838	FD
	4.13025	0.954765	FD
	4.21675	0.933297	FD
	3.34898	0.963751	FD
	4.43522	0.953106	FD
	4.7645	0.925977	FD
	4.0809	0.941871	FD
	4.71495	0.911527	FD
	4.58747	0.910458	FD
	4.32902	0.951652	FD
	4.52366	0.920331	FD
	3.78199	0.947916	FD
	4.37969	0.943366	FD
	4.09536	0.956641	FD
	4.82896	0.957527	FD
	4.06538	0.9676	FD
	4.99905	0.914095	FD
	4.39792	0.959379	FD
	4.27544	0.944965	FD
	4.61399	0.9361	FD
	4.86191	0.91553	FD
	3.82111	0.961738	FD
	4.29681	0.961767	FD
	4.59255	0.906569	FD
	4.43728	0.927611	FD
	4.63859	0.919416	FD
	4.05668	0.96482	FD
	4.43817	0.947095	FD
	4.70664	0.938861	FD
	3.86439	0.96289	FD
	4.05232	0.962926	FD
	4.47241	0.952507	FD
	4.30596	0.951288	FD
	4.18979	0.957034	FD
	4.36683	0.956696	FD
	4.51628	0.93188	FD
	4.07154	0.965925	FD
	4.44896	0.942495	FD
	5.00639	0.918618	FD
	3.84463	0.949828	FD
	4.34297	0.942087	FD
	4.2565	0.947299	FD
	4.21573	0.961876	FD
	4.07347	0.950637	FD
	4.20398	0.960965	FD
	4.01941	0.969292	FD
	4.10965	0.951236	FD
	3.80912	0.965828	FD
	4.67569	0.951793	FD
	3.74963	0.948731	FD
	4.21054	0.948653	FD
	3.83106	0.965903	FD
	4.62725	0.901774	FD
	3.98738	0.960668	FD
	4.89526	0.923497	FD
	3.22834	0.970213	FD
	3.59483	0.952904	FD
	4.42114	0.904176	FD
	4.11121	0.954149	FD
	4.31745	0.934733	FD
	4.06787	0.964483	FD
	3.78367	0.956584	FD
	4.26517	0.926861	FD
	4.21039	0.951014	FD
	4.05474	0.955251	FD
	3.93178	0.971677	FD
	4.24187	0.91714	FD
	4.3669	0.950791	FD
	3.97413	0.947149	FD
	4.12384	0.931982	FD
	4.07704	0.929599	FD
	4.08679	0.929849	FD
	4.15958	0.941027	FD
	4.28571	0.958891	FD
	4.43089	0.950788	FD
	4.06021	0.965769	FD
	4.28378	0.95968	FD
	4.02028	0.952082	FD
	4.25191	0.956621	FD
	4.06133	0.94179	FD
	4.72513	0.928406	FD
	5.11902	0.909818	FD
	3.7685	0.966166	FD
	4.97853	0.910344	FD
	4.33627	0.957291	FD
	4.63547	0.921821	FD
	3.51523	0.963786	FD
	4.03716	0.959397	FD
	3.8615	0.950646	FD
	4.03021	0.950568	FD
	4.17702	0.96582	FD
	4.16341	0.931603	FD
	4.13806	0.956457	FD
	4.06393	0.955543	FD
	4.65595	0.93373	FD
	3.93408	0.95027	FD
	4.23567	0.92402	FD
	4.03496	0.954719	FD
	4.11532	0.946254	FD
	3.97337	0.964155	FD
	4.11017	0.939755	FD
	4.21097	0.954339	FD
	3.76049	0.960706	FD
	4.06766	0.956639	FD
	4.10659	0.946801	FD
	4.25154	0.959794	FD
	4.04412	0.935559	FD
	4.71216	0.95087	FD
	4.14763	0.95671	FD
	4.22838	0.938155	FD
	3.69783	0.960708	FD
	4.03929	0.948758	FD
	4.1251	0.951899	FD
	4.61107	0.934761	FD
	4.36966	0.93357	FD
	3.8037	0.96075	FD
	4.39716	0.940862	FD
	4.19373	0.932713	FD
	3.85693	0.963341	FD
	4.63285	0.941394	FD
	4.66163	0.949025	FD
	4.10399	0.962293	FD
	3.49207	0.965191	FD
	4.64243	0.949756	FD
	4.54019	0.924865	FD
	4.4789	0.935027	FD
	3.91208	0.961705	FD
	4.30748	0.948912	FD
	4.45247	0.933703	FD
	4.09715	0.938051	FD
	3.95187	0.964282	FD
	3.80117	0.95695	FD
	4.06164	0.962193	FD
	3.82207	0.95929	FD
	4.32759	0.920176	FD
	4.16255	0.95916	FD
	3.96894	0.931362	FD
	4.27871	0.938727	FD
	4.46362	0.934741	FD
	4.76059	0.944048	FD
	3.56047	0.963995	FD
	3.94277	0.956322	FD
	3.6828	0.950003	FD
	3.56676	0.956725	FD
	4.28789	0.926191	FD
	4.5122	0.93771	FD
	3.70907	0.97056	FD
	4.30186	0.952609	FD
	4.43662	0.936684	FD
	4.40342	0.936467	FD
	4.29365	0.953661	FD
	4.06463	0.948817	FD
	4.35007	0.945698	FD
	4.38082	0.96687	FD
	4.52923	0.948921	FD
	3.72398	0.943463	FD
	4.14944	0.948465	FD
	3.93089	0.949397	FD
	5.15187	0.929048	FD
	4.26787	0.963187	FD
	4.01262	0.953439	FD
	4.54314	0.924162	FD
	4.57624	0.93236	FD
	4.45616	0.943066	FD
	4.44667	0.944204	FD
	4.88789	0.914894	FD
	4.24308	0.959047	FD
	4.26754	0.931993	FD
	4.71743	0.938641	FD
	4.38036	0.95951	FD
	3.37717	0.97666	FD
	4.26991	0.949862	FD
	3.99015	0.953567	FD
	4.84054	0.92121	FD
	4.09199	0.965385	FD
	4.04177	0.950614	FD
	4.31004	0.96203	FD
	4.38787	0.953842	FD
	4.63827	0.900186	FD
	4.27634	0.948332	FD
	4.23464	0.918415	FD
	4.60361	0.928823	FD
	4.36945	0.96188	FD
	3.75548	0.950814	FD
	3.89828	0.927113	FD
	4.18182	0.952427	FD
	4.67337	0.924676	FD
	4.14572	0.955572	FD
	4.18536	0.945479	FD
	4.17122	0.954021	FD
	4.75797	0.95127	FD
	4.51492	0.95083	FD
	3.66423	0.971862	FD
	3.92266	0.960889	FD
	4.82205	0.937789	FD
	4.5927	0.950684	FD
	3.64756	0.978722	FD
	4.41814	0.950651	FD
	3.66982	0.964585	FD
	4.27841	0.945045	FD
	4.69601	0.932578	FD
	3.99181	0.967194	FD
	4.20774	0.92928	FD
	4.00826	0.963273	FD
	4.88635	0.910236	FD
	4.23461	0.950426	FD
	3.64517	0.949407	FD
	4.39038	0.904016	FD
	3.89571	0.946804	FD
	4.41938	0.949582	FD
	3.82764	0.970225	FD
	4.55953	0.905852	FD
	4.77541	0.957091	FD
	3.98106	0.942844	FD
	4.69886	0.964206	FD
	3.55753	0.965197	FD
	3.99452	0.969515	FD
	3.5998	0.971822	FD
	4.28699	0.960288	FD
	3.58716	0.9688	FD
	3.85997	0.928871	FD
	3.73701	0.953681	FD
	3.89903	0.948825	FD
	4.42431	0.936963	FD
	5.05934	0.930862	FD
	4.16697	0.958231	FD
	3.88968	0.964088	FD
	3.88641	0.94445	FD
	3.97357	0.95625	FD
	3.37131	0.97194	FD
	3.81943	0.974901	FD
	3.55388	0.971512	FD
	4.78804	0.924438	FD
	4.04339	0.96894	FD
	4.00064	0.969605	FD
	4.03925	0.949401	FD
	4.6346	0.900528	FD
	4.064	0.954076	FD
	3.41266	0.95887	FD
	4.00644	0.94392	FD
	3.48245	0.964883	FD
	4.07188	0.965027	FD
	4.71726	0.921146	FD
	4.80804	0.933925	FD
	4.54602	0.946627	FD
	3.61619	0.953987	FD
	4.88361	0.949487	FD
	3.71757	0.95412	FD
	4.5983	0.898973	FD
	4.26299	0.953846	FD
	4.76329	0.943778	FD
	3.9471	0.926652	FD
	4.34074	0.959013	FD
	4.45022	0.959161	FD
	4.28323	0.953222	FD
	3.9565	0.9669	FD
	4.06177	0.941864	FD
	3.83011	0.970179	FD
	4.53036	0.946912	FD
	3.81187	0.966987	FD
	4.89114	0.926501	FD
	4.66438	0.909485	FD
	4.20066	0.943934	FD
	4.35077	0.952003	FD
	4.51422	0.946651	FD
	4.16072	0.940381	FD
	4.49633	0.911912	FD
	3.49072	0.962799	FD
	4.1679	0.95602	FD
	4.50014	0.921007	FD
	3.70285	0.971285	FD
	4.37335	0.956299	FD
	4.04318	0.96811	FD
	4.0514	0.963406	FD
	3.76537	0.964627	FD
	3.8309	0.965863	FD
	4.39109	0.955039	FD
	4.00851	0.963313	FD
	4.04088	0.9391	FD
	4.94425	0.881883	FD
	3.77325	0.947354	FD
	4.39018	0.932426	FD
	4.11647	0.962977	FD
	4.16893	0.967622	FD
	3.94462	0.946452	FD
	4.33132	0.91768	FD
	4.30626	0.934708	FD
	3.76974	0.956885	FD
	4.14122	0.934534	FD
	3.73348	0.961065	FD
	4.51253	0.943157	FD
	4.27003	0.936385	FD
	4.67343	0.917922	FD
	3.81727	0.963054	FD
	4.58265	0.94552	FD
	4.31523	0.947332	FD
	4.04683	0.961739	FD
	3.91593	0.950203	FD
	4.36129	0.956125	FD
	5.06198	0.912993	FD
	4.00472	0.964501	FD
	4.04299	0.956559	FD
	4.73122	0.951468	FD
	4.25337	0.904238	FD
	3.92977	0.949542	FD
	4.31329	0.945813	FD
	4.47875	0.95806	FD
	4.60804	0.921367	FD
	4.10484	0.968189	FD
	4.25104	0.954797	FD
	4.58285	0.944524	FD
	4.8793	0.940162	FD
	3.78458	0.969352	FD
	3.96777	0.949052	FD
	4.1901	0.967682	FD
	3.6934	0.965484	FD
	3.9653	0.956721	FD
	4.96618	0.929292	FD
	4.60595	0.922581	FD
	3.8447	0.964406	FD
	4.41435	0.922269	FD
	3.46826	0.967736	FD
	4.00089	0.929839	FD
	4.24824	0.943681	FD
	4.04951	0.952573	FD
	4.41996	0.941286	FD
	4.46421	0.955256	FD
	3.55965	0.957765	FD
	3.87139	0.966549	FD
	4.44294	0.939843	FD
	4.13161	0.954271	FD
	3.65183	0.95043	FD
	3.74381	0.966483	FD
	4.87482	0.924815	FD
	4.03834	0.96422	FD
	4.70986	0.931361	FD
	5.00553	0.928016	FD
	3.9962	0.948957	FD
	4.58092	0.935471	FD
	4.63052	0.935579	FD
	3.9146	0.961464	FD
	4.62437	0.948445	FD
	4.44415	0.947993	FD
	5.52061	0.89132	FD
	4.03041	0.940195	FD
	3.88531	0.959823	FD
	3.94014	0.94475	FD
	4.68848	0.920165	FD
	3.75238	0.971504	FD
	4.69206	0.94732	FD
	4.08649	0.962399	FD
	4.0838	0.952613	FD
	3.67804	0.963131	FD
	4.06678	0.956221	FD
	4.38478	0.96208	FD
	3.86574	0.949342	FD
	4.03117	0.959468	FD
	3.81915	0.971882	FD
	4.77729	0.939729	FD
	3.84796	0.968644	FD
	4.44621	0.951327	FD
	4.20331	0.971352	FD
	4.21442	0.948258	FD
	4.37063	0.945399	FD
	4.52715	0.92696	FD
	4.87991	0.94755	FD
	4.20324	0.949677	FD
	4.68004	0.926487	FD
	3.7649	0.94729	FD
	4.32191	0.959321	FD
	4.02285	0.948658	FD
	4.56729	0.952839	FD
	4.2728	0.925105	FD
	4.02828	0.946336	FD
	3.85648	0.964507	FD
	4.52706	0.916935	FD
	4.76158	0.942001	FD
	3.81036	0.945027	FD
	4.33952	0.924799	FD
	4.14335	0.961305	FD
	4.09771	0.953761	FD
	3.93499	0.941516	FD
	4.16354	0.956317	FD
	4.0552	0.942413	FD
	4.18791	0.946277	FD
	4.48225	0.951817	FD
	4.36629	0.959346	FD
	4.82535	0.938821	FD
	3.67538	0.954524	FD
	4.02725	0.960598	FD
	4.77456	0.94459	FD
	4.11122	0.955249	FD
	3.88658	0.968318	FD
	4.20028	0.95407	FD
	3.90246	0.95393	FD
	4.00424	0.952528	FD
	3.83427	0.958126	FD
	4.54835	0.95438	FD
	4.25315	0.930113	FD
	3.95049	0.965507	FD
	4.80295	0.927671	FD
	4.3138	0.961864	FD
	4.20162	0.955681	FD
	4.41102	0.952578	FD
	4.21167	0.910543	FD
	3.77626	0.954953	FD
	3.89349	0.941744	FD
	4.27603	0.944292	FD
	4.89716	0.907814	FD
	3.95819	0.961009	FD
	4.1074	0.952079	FD
	4.94193	0.918394	FD
	4.47843	0.951626	FD
	4.22994	0.928685	FD
	4.43727	0.954128	FD
	4.06666	0.947751	FD
	3.93239	0.965656	FD
	4.47709	0.953459	FD
	3.5864	0.949161	FD
	4.16147	0.933289	FD
	4.19517	0.952935	FD
	4.17887	0.958572	FD
	4.05953	0.968631	FD
	5.28318	0.87365	FD
	4.25004	0.95228	FD
	4.49278	0.926702	FD
	3.88483	0.959564	FD
	4.01439	0.961262	FD
	4.35944	0.9495	FD
	3.64311	0.967448	FD
	4.54226	0.943398	FD
	4.21701	0.938103	FD
	4.84909	0.91875	FD
	3.93447	0.961795	FD
	4.43321	0.938364	FD
	4.67614	0.940576	FD
	4.93762	0.923079	FD
	3.95362	0.943016	FD
	4.09882	0.952821	FD
	4.82587	0.914226	FD
	3.55907	0.961695	FD
	3.86659	0.968784	FD
	4.646	0.915488	FD
	4.29555	0.927348	FD
	4.42739	0.959882	FD
	3.79578	0.953055	FD
	3.85633	0.950319	FD
	4.20694	0.940431	FD
	4.99181	0.928654	FD
	4.25052	0.952024	FD
	4.02769	0.948738	FD
	4.07966	0.945981	FD
	3.55202	0.96761	FD
	4.06113	0.964814	FD
	4.34598	0.949596	FD
	3.86662	0.958038	FD
	4.15154	0.956482	FD
	4.38429	0.921584	FD
	3.91769	0.94107	FD
	4.46961	0.902791	FD
	3.77826	0.952258	FD
	4.03215	0.95615	FD
	4.13721	0.947345	FD
	3.87173	0.948945	FD
	4.27004	0.94024	FD
	3.85029	0.941765	FD
	3.99286	0.960015	FD
	4.17707	0.955307	FD
	4.30463	0.91865	FD
	4.17534	0.954138	FD
	4.76938	0.895151	FD
	3.82352	0.958566	FD
	4.18353	0.953991	FD
	4.9714	0.936825	FD
	4.21726	0.950334	FD
	4.03179	0.94916	FD
	4.34395	0.956404	FD
	4.48766	0.916533	FD
	4.18958	0.953166	FD
	4.2067	0.946982	FD
	3.92898	0.952397	FD
	4.70613	0.938135	FD
	4.00498	0.958027	FD
	3.6207	0.966745	FD
	4.53152	0.924596	FD
	4.54418	0.934482	FD
	3.96777	0.96455	FD
	3.45959	0.97006	FD
	4.00373	0.965226	FD
	4.45849	0.952662	FD
	4.74749	0.929737	FD
	4.76677	0.942732	FD
	4.21155	0.934799	FD
	4.05289	0.955503	FD
	3.79782	0.968051	FD
	4.30418	0.939441	FD
	4.04148	0.912924	FD
	4.21428	0.945972	FD
	4.79455	0.941906	FD
	4.82203	0.925291	FD
	4.12537	0.955276	FD
	4.88876	0.916925	FD
	4.32036	0.945329	FD
	4.20988	0.95468	FD
	3.8123	0.949693	FD
	3.96766	0.954376	FD
	4.27207	0.959373	FD
	3.49416	0.973478	FD
	3.59429	0.961199	FD
	4.44948	0.923627	FD
	5.00261	0.933009	FD
	4.62814	0.943469	FD
	3.98221	0.961718	FD
	4.58729	0.943554	FD
	3.97922	0.955837	FD
	4.66027	0.934398	FD
	3.69329	0.942888	FD
	4.43739	0.942977	FD
	3.71889	0.960304	FD
	4.33762	0.909528	FD
	4.62241	0.937253	FD
	4.43666	0.962495	FD
	4.45604	0.946865	FD
	3.85716	0.945889	FD
	4.30973	0.951002	FD
	4.10079	0.961232	FD
	4.69028	0.923019	FD
	3.76947	0.941944	FD
	4.45176	0.947241	FD
	4.14324	0.966916	FD
	4.49079	0.936959	FD
	4.41747	0.941115	FD
	4.60778	0.934042	FD
	3.85294	0.949779	FD
	4.03733	0.968342	FD
	3.38164	0.96435	FD
	4.59243	0.942816	FD
	4.27122	0.967046	FD
	4.3221	0.953649	FD
	3.96912	0.964372	FD
	4.09585	0.931546	FD
	4.4687	0.936167	FD
	3.83723	0.953599	FD
	4.47081	0.945107	FD
	4.45478	0.939512	FD
	4.05041	0.95675	FD
	3.85941	0.948215	FD
	3.5163	0.946103	FD
	4.31097	0.93793	FD
	3.71691	0.950259	FD
	3.94421	0.964271	FD
	4.42604	0.939287	FD
	4.14528	0.947371	FD
	3.60036	0.969658	FD
	5.02466	0.927292	FD
	4.62219	0.930622	FD
	4.00746	0.953445	FD
	3.36473	0.961767	FD
	4.18387	0.946449	FD
	5.2649	0.922968	FD
	4.28048	0.937484	FD
	3.72834	0.963688	FD
	3.48035	0.974971	FD
	4.02464	0.955878	FD
	4.10085	0.962766	FD
	4.08535	0.943856	FD
	3.99115	0.949239	FD
	4.37817	0.959592	FD
	3.98019	0.947643	FD
	3.76788	0.961499	FD
	4.05181	0.965349	FD
	4.05838	0.9522	FD
	4.74496	0.933354	FD
	4.05342	0.964753	FD
	3.66856	0.94952	FD
	4.72557	0.918032	FD
	4.26867	0.955621	FD
	4.87002	0.934071	FD
	4.21824	0.934392	FD
	4.6149	0.933898	FD
	4.0163	0.954221	FD
	4.26887	0.95243	FD
	3.45455	0.968553	FD
	3.79386	0.953881	FD
	4.7175	0.943333	FD
	3.72068	0.951374	FD
	5.15488	0.915338	FD
	4.91614	0.911201	FD
	4.31134	0.950279	FD
	3.77016	0.956986	FD
	4.46073	0.948373	FD
	3.91058	0.956869	FD
	4.24011	0.963227	FD
	3.97166	0.943385	FD
	4.18547	0.95994	FD
	4.03264	0.944001	FD
	4.359	0.921532	FD
	4.42933	0.942912	FD
	4.1762	0.955319	FD
	3.74598	0.963996	FD
	4.40325	0.946886	FD
	4.17219	0.937169	FD
	4.20401	0.959866	FD
	3.89482	0.964073	FD
	4.25462	0.953077	FD
	4.08703	0.961377	FD
	4.24764	0.94735	FD
	4.43152	0.939199	FD
	4.85118	0.938947	FD
	4.16708	0.964739	FD
	4.60854	0.951917	FD
	4.01998	0.943603	FD
	4.29053	0.956381	FD
	3.38997	0.974292	FD
	4.06603	0.9584	FD
	4.37878	0.94184	FD
	4.19747	0.92672	FD
	4.07041	0.941977	FD
	4.05347	0.96	FD
	4.24662	0.941991	FD
	3.53976	0.970962	FD
	4.30417	0.957087	FD
	4.09927	0.950293	FD
	4.54474	0.9268	FD
	4.64791	0.922724	FD
	3.98198	0.948106	FD
	4.10523	0.954778	FD
	4.02242	0.934923	FD
	3.29874	0.965722	FD
	4.3879	0.963513	FD
	3.6837	0.961928	FD
	4.54611	0.956343	FD
	4.14032	0.961531	FD
	4.50292	0.960291	FD
	4.8129	0.943312	FD
	4.00172	0.955645	FD
	4.4193	0.956558	FD
	4.32601	0.964535	FD
	3.6717	0.954908	FD
	4.37307	0.945307	FD
	3.98294	0.966578	FD
	5.1275	0.936524	FD
	4.33993	0.940691	FD
	4.15812	0.944783	FD
	3.96195	0.965446	FD
	4.12128	0.957915	FD
	3.77302	0.960889	FD
	5.02107	0.900826	FD
	4.23531	0.951227	FD
	4.14832	0.96537	FD
	3.93338	0.965608	FD
	4.08572	0.93178	FD
	4.52075	0.925563	FD
	3.8817	0.96186	FD
	4.28049	0.940414	FD
	4.05057	0.960974	FD
	3.93405	0.967047	FD
	4.30838	0.947499	FD
	3.38332	0.954797	FD
	3.83875	0.962482	FD
	4.40773	0.952705	FD
	4.2095	0.967573	FD
	4.31784	0.942974	FD
	3.9127	0.953206	FD
	3.72828	0.955058	FD
	4.47528	0.941572	FD
	4.74468	0.928498	FD
	4.39047	0.874619	FD
	3.96258	0.960693	FD
	5.15837	0.896082	FD
	4.50153	0.917414	FD
	3.99296	0.930971	FD
	4.25338	0.958807	FD
	4.63583	0.937758	FD
	4.07238	0.938941	FD
	4.46456	0.940368	FD
	4.18062	0.95343	FD
	4.36617	0.912985	FD
	3.95436	0.9568	FD
	4.02465	0.955133	FD
	4.40762	0.933959	FD
	4.82324	0.876506	FD
	4.18608	0.96755	FD
	3.92514	0.963235	FD
	3.81601	0.96354	FD
	4.36695	0.953136	FD
	3.94515	0.949418	FD
	5.26158	0.919141	FD
	4.25113	0.945308	FD
	4.08808	0.967686	FD
	4.74674	0.945146	FD
	4.6226	0.930064	FD
	3.43101	0.957621	FD
	4.3918	0.931896	FD
	4.03986	0.949647	FD
	4.01793	0.965369	FD
	4.12373	0.945058	FD
	4.72817	0.922119	FD
	3.71123	0.972314	FD
	4.7463	0.936498	FD
	4.4374	0.951218	FD
	4.39469	0.940015	FD
	4.47992	0.925119	FD
	4.12012	0.960702	FD
	3.78619	0.96303	FD
	4.16025	0.965527	FD
	4.63208	0.939994	FD
	4.24555	0.945334	FD
	4.24664	0.955953	FD
	3.89923	0.951298	FD
	4.47206	0.942702	FD
	4.37587	0.933774	FD
	3.5738	0.96867	FD
	3.95602	0.945776	FD
	4.81736	0.925749	FD
	3.95369	0.948441	FD
	4.44458	0.932951	FD
	4.7601	0.921872	FD
	3.62493	0.965057	FD
	3.49228	0.966186	FD
	4.1665	0.955042	FD
	5.51924	0.889547	FD
	4.13697	0.961094	FD
	4.20895	0.951694	FD
	4.21016	0.960341	FD
	3.49019	0.963897	FD
	3.70532	0.961313	FD
	4.91254	0.955401	FD
	3.95562	0.965682	FD
	3.73617	0.952346	FD
	4.45492	0.949339	FD
	4.34433	0.935961	FD
	4.45415	0.912351	FD
	3.85106	0.960649	FD
	3.45343	0.956023	FD
	3.36877	0.963292	FD
	4.68732	0.904282	FD
	3.97928	0.954463	FD
	4.58527	0.943827	FD
	4.95276	0.928854	FD
	3.84297	0.941329	FD
	4.91435	0.925959	FD
	3.66159	0.948484	FD
	4.33492	0.953168	FD
	4.06309	0.953045	FD
	3.74822	0.967001	FD
	3.86446	0.966101	FD
	3.83614	0.958012	FD
	4.41832	0.959195	FD
	4.22778	0.959761	FD
	4.45935	0.948003	FD
	3.85371	0.955131	FD
	4.37091	0.921425	FD
	4.15905	0.957092	FD
	4.6919	0.91309	FD
	4.2819	0.921677	FD
	4.20742	0.932208	FD
	4.33867	0.93881	FD
	4.19887	0.941309	FD
	4.4981	0.952133	FD
	4.03537	0.958609	FD
	4.39575	0.959326	FD
	3.97691	0.931133	FD
	3.0017	0.977266	FD
	4.09092	0.941075	FD
	4.13301	0.953519	FD
	4.20136	0.952823	FD
	3.7751	0.971232	FD
	4.37727	0.941813	FD
	4.36688	0.948423	FD
	4.14255	0.951583	FD
	4.3485	0.929131	FD
	4.26493	0.957847	FD
	4.30524	0.954967	FD
	4.25567	0.948905	FD
	4.51915	0.92412	FD
	3.96244	0.952218	FD
	4.71232	0.929914	FD
	4.19908	0.944337	FD
	3.83939	0.971282	FD
	4.10893	0.964308	FD
	4.52942	0.907757	FD
	3.43175	0.951516	FD
	4.73659	0.924517	FD
	3.70829	0.968242	FD
	4.77909	0.918176	FD
	4.50156	0.915864	FD
	3.22624	0.975713	FD
	3.84438	0.967539	FD
	5.26138	0.920596	FD
	3.55128	0.959657	FD
	4.48718	0.954624	FD
	3.71974	0.961113	FD
	3.76871	0.971755	FD
	4.76742	0.944062	FD
	4.54167	0.957124	FD
	4.84224	0.911042	FD
	3.80866	0.976537	FD
	4.06772	0.962744	FD
	4.11378	0.93386	FD
	4.05599	0.953787	FD
	4.24679	0.927625	FD
	3.67235	0.977134	FD
	4.80566	0.924627	FD
	4.24717	0.940419	FD
	4.77048	0.953548	FD
	4.06442	0.953029	FD
	3.60977	0.971231	FD
	3.67304	0.964405	FD
	4.17701	0.944048	FD
	4.43589	0.937232	FD
	3.69092	0.971374	FD
	4.27524	0.966476	FD
	3.79565	0.964939	FD
	5.12249	0.935185	FD
	3.96035	0.9678	FD
	3.96861	0.963328	FD
	4.19227	0.937411	FD
	4.60173	0.924387	FD
	3.78135	0.956114	FD
	3.76634	0.957816	FD
	4.11272	0.951438	FD
	4.2271	0.958754	FD
	4.31348	0.927191	FD
	4.13109	0.949744	FD
	4.41449	0.909131	FD
	4.61261	0.922069	FD
	4.00036	0.966357	FD
	4.03535	0.958016	FD
	4.58416	0.924117	FD
	3.92184	0.961714	FD
	4.49902	0.947647	FD
	4.87812	0.931052	FD
	4.06862	0.949746	FD
	4.32829	0.934974	FD
	4.86221	0.891392	FD
	4.01139	0.957761	FD
	4.2443	0.947843	FD
	4.37194	0.939541	FD
	4.11307	0.960591	FD
	4.36898	0.952659	FD
	3.78608	0.964551	FD
	4.55887	0.908217	FD
	4.14734	0.953128	FD
	4.92913	0.949287	FD
	4.56288	0.935858	FD
	4.35373	0.955388	FD
	3.92311	0.971499	FD
	4.11371	0.93392	FD
	4.37242	0.95634	FD
	4.58527	0.919288	FD
	3.97961	0.941296	FD
[truncated: 7,982 more rows]

## Sheet: Fig7F
	rank loss plots
	all twin predictions			fraternal twins			identical twins
	rank loss	cumulative proportion		rank loss	cumulative proportion		rank loss	cumulative proportion
	0	0		0	0		0	0
	0	0.7714		0	0.4643		0	0.9737
	0.0526	0.7714		0.0526	0.4643		0.2	0.9737
	0.0526	0.7857		0.0526	0.5		0.2	1
	0.0769	0.7857		0.0769	0.5		1	1
	0.0769	0.8		0.0769	0.5357
	0.0909	0.8		0.0909	0.5357
	0.0909	0.8143		0.0909	0.5714
	0.1154	0.8143		0.1154	0.5714
	0.1154	0.8286		0.1154	0.6071
	0.1304	0.8286		0.1304	0.6071
	0.1304	0.8429		0.1304	0.6429
	0.1818	0.8429		0.1818	0.6429
	0.1818	0.8571		0.1818	0.6786
	0.2	0.8571		0.25	0.6786
	0.2	0.8714		0.25	0.7143
	0.25	0.8714		0.2727	0.7143
	0.25	0.8857		0.2727	0.7857
	0.2727	0.8857		0.2857	0.7857
	0.2727	0.9143		0.2857	0.8214
	0.2857	0.9143		0.3125	0.8214
	0.2857	0.9286		0.3125	0.8571
	0.3125	0.9286		0.4375	0.8571
	0.3125	0.9429		0.4375	0.8929
	0.4375	0.9429		0.5	0.8929
	0.4375	0.9571		0.5	0.9286
	0.5	0.9571		0.7143	0.9286
	0.5	0.9714		0.7143	1
	0.7143	0.9714		1	1
	0.7143	1
	1	1

## Sheet: Fig8C
	twin prediction accuracies
	measure	fraternal twins	identical twins	overall
	FD	0.416667	0.972222	0.765625
	curvature	0.208333	0.75	0.515625
	volume	0.166667	0.694444	0.484375
	thickness	0.208333	0.527778	0.375
	surface area	0.208333	0.722222	0.5
	T1/T2	0.166667	0.5	0.375
	gyrification	0.208333	0.361111	0.296875
	sulcation	0.166667	0.222222	0.1875

## Sheet: Extended_Data_Fig5A
	Correlation estimates
	tissue class	dHCP r coefficient	dHCP error (95% CI)	UCI r coefficient	UCI error (95% CI)
	global GM	0.961714	0.00493297	0.850924	0.0468412
	left GM	0.962051	0.00489029	0.84629	0.0482144
	right GM	0.960493	0.00508751	0.853337	0.0461242
	global WM	-0.90318	0.0121491	-0.579104	0.118286
	left WM	-0.889142	0.0138209	-0.507776	0.133782
	right WM	-0.883063	0.0145377	-0.452082	0.144873

[truncated: 3 more sheets: Extended_Data_Fig6B, Extended_Data_Fig9B, Extended_Data_Fig10D]
